# Supplementary material for: Portlandemys gracilis n. sp., a New Coastal Marine Turtle from the Late Jurassic of Porrentruy (Switzerland) and a Reconsideration of Plesiochelyid Cranial Anatomy
Source: PLoS One. 2015 Jun 24;10(6):e0129193. doi: 10.1371/journal.pone.0129193 (PMC4480851; doi:10.1371/journal.pone.0129193)
Supplement: S2 File — (ZIP) [file pone.0129193.s002.zip]

Archive with 3 entries (2 files):
- Matrix.tnt
- __MACOSX/
- __MACOSX/._Matrix.tnt
