# Supplementary material for: Portlandemys gracilis n. sp., a New Coastal Marine Turtle from the Late Jurassic of Porrentruy (Switzerland) and a Reconsideration of Plesiochelyid Cranial Anatomy
Source: PLoS One. 2015 Jun 24;10(6):e0129193. doi: 10.1371/journal.pone.0129193 (PMC4480851; doi:10.1371/journal.pone.0129193)
Supplement: S7 File — Topology used to constrain relationships among living cryptodires and results of the constrained analysis. (ZIP) [file pone.0129193.s007.zip]

Archive with 6 entries (3 files):
- S7 File/
- S7 File/Molecular scaffold.txt
- __MACOSX/
- __MACOSX/S7 File/
- __MACOSX/S7 File/._Molecular scaffold.txt
- S7 File/results(constrained).txt
