# Supplementary material for: Portlandemys gracilis n. sp., a New Coastal Marine Turtle from the Late Jurassic of Porrentruy (Switzerland) and a Reconsideration of Plesiochelyid Cranial Anatomy
Source: PLoS One. 2015 Jun 24;10(6):e0129193. doi: 10.1371/journal.pone.0129193 (PMC4480851; doi:10.1371/journal.pone.0129193)
Supplement: S7 File — Topology used to constrain relationships among living cryptodires and results of the constrained analysis. (ZIP) [file pone.0129193.s007.zip › S7 File/Molecular scaffold.txt]

Molecular scaffold from Crawford et al. (2015):
((70(68 67))(((50 53)(54 52))((46(44 43))((49 48)(57(59(60 61)))))))

Commands in TNT:
force +[68 67] [70 68 67] [50 53] [54 52] [50 53 54 52] [44 43] [46 44 43] [49 48] [60 61] [59 60 61] [57 59 60 61] [49 48 57 59 60 61] [46 44 43 49 48 57 59 60 61] [50 53 54 52 46 44 43 49 48 57 59 60 61] [70 68 67 50 53 54 52 46 44 43 49 48 57 59 60 61]

>69 65 62 63 64 58 56 55 51 47 45 66 42 28 29 30 31 32 34 33 35;

constrain=;
