# Supplementary material for: Portlandemys gracilis n. sp., a New Coastal Marine Turtle from the Late Jurassic of Porrentruy (Switzerland) and a Reconsideration of Plesiochelyid Cranial Anatomy
Source: PLoS One. 2015 Jun 24;10(6):e0129193. doi: 10.1371/journal.pone.0129193 (PMC4480851; doi:10.1371/journal.pone.0129193)
Supplement: S7 File — Topology used to constrain relationships among living cryptodires and results of the constrained analysis. (ZIP) [file pone.0129193.s007.zip › S7 File/results(constrained).txt]

Space for 100000 trees in memory 
Collapsing branches if supported ambiguously ("rule 1") 
Outgroup is taxon 0  -  Hypothetical_ancestor 
Taxon names is ON 
Naked is OFF 
Read 
     0 negative constraints 
     15 positive constraints 
 
List of constraints: 
 
  Positive constraints: 
    Group 0: [Apalone_spinifera Lissemys_punctata  (Portlandemys_mcdowelli Plesiochelys_etalloni Plesiochelys_planiceps MJSN_BSY009_708 Tropidemys_langii Solnhofia_parsonsi _Thalassemys_moseri Santanachelys_gaffneyi Toxochelys_latiremis Mesodermochelys_undulatus Protochelydra_zangerli Mongolemys_elegans Emarginachelys_cretacea Baptemys_wyomingensis Hoplochelys_crassa Zangerlia_neimongolensis Basilemys_variolosa Adocus_beatus Peltochelys_durlstonensis Sandownia_harrisi Anosteira_ornata )] 
    Group 1: [Apalone_spinifera Lissemys_punctata Carettochelys_insculpta  (Portlandemys_mcdowelli Plesiochelys_etalloni Plesiochelys_planiceps MJSN_BSY009_708 Tropidemys_langii Solnhofia_parsonsi _Thalassemys_moseri Santanachelys_gaffneyi Toxochelys_latiremis Mesodermochelys_undulatus Protochelydra_zangerli Mongolemys_elegans Emarginachelys_cretacea Baptemys_wyomingensis Hoplochelys_crassa Zangerlia_neimongolensis Basilemys_variolosa Adocus_beatus Peltochelys_durlstonensis Sandownia_harrisi Anosteira_ornata )] 
    Group 2: [Platysternon_megacephalum Chrysemys_picta  (Portlandemys_mcdowelli Plesiochelys_etalloni Plesiochelys_planiceps MJSN_BSY009_708 Tropidemys_langii Solnhofia_parsonsi _Thalassemys_moseri Santanachelys_gaffneyi Toxochelys_latiremis Mesodermochelys_undulatus Protochelydra_zangerli Mongolemys_elegans Emarginachelys_cretacea Baptemys_wyomingensis Hoplochelys_crassa Zangerlia_neimongolensis Basilemys_variolosa Adocus_beatus Peltochelys_durlstonensis Sandownia_harrisi Anosteira_ornata )] 
    Group 3: [Gopherus_polyphemus Geoclemys_hamiltonii  (Portlandemys_mcdowelli Plesiochelys_etalloni Plesiochelys_planiceps MJSN_BSY009_708 Tropidemys_langii Solnhofia_parsonsi _Thalassemys_moseri Santanachelys_gaffneyi Toxochelys_latiremis Mesodermochelys_undulatus Protochelydra_zangerli Mongolemys_elegans Emarginachelys_cretacea Baptemys_wyomingensis Hoplochelys_crassa Zangerlia_neimongolensis Basilemys_variolosa Adocus_beatus Peltochelys_durlstonensis Sandownia_harrisi Anosteira_ornata )] 
    Group 4: [Platysternon_megacephalum Gopherus_polyphemus Chrysemys_picta Geoclemys_hamiltonii  (Portlandemys_mcdowelli Plesiochelys_etalloni Plesiochelys_planiceps MJSN_BSY009_708 Tropidemys_langii Solnhofia_parsonsi _Thalassemys_moseri Santanachelys_gaffneyi Toxochelys_latiremis Mesodermochelys_undulatus Protochelydra_zangerli Mongolemys_elegans Emarginachelys_cretacea Baptemys_wyomingensis Hoplochelys_crassa Zangerlia_neimongolensis Basilemys_variolosa Adocus_beatus Peltochelys_durlstonensis Sandownia_harrisi Anosteira_ornata )] 
    Group 5: [Caretta_caretta Chelonia_mydas  (Portlandemys_mcdowelli Plesiochelys_etalloni Plesiochelys_planiceps MJSN_BSY009_708 Tropidemys_langii Solnhofia_parsonsi _Thalassemys_moseri Santanachelys_gaffneyi Toxochelys_latiremis Mesodermochelys_undulatus Protochelydra_zangerli Mongolemys_elegans Emarginachelys_cretacea Baptemys_wyomingensis Hoplochelys_crassa Zangerlia_neimongolensis Basilemys_variolosa Adocus_beatus Peltochelys_durlstonensis Sandownia_harrisi Anosteira_ornata )] 
    Group 6: [Caretta_caretta Chelonia_mydas Dermochelys_coriacea  (Portlandemys_mcdowelli Plesiochelys_etalloni Plesiochelys_planiceps MJSN_BSY009_708 Tropidemys_langii Solnhofia_parsonsi _Thalassemys_moseri Santanachelys_gaffneyi Toxochelys_latiremis Mesodermochelys_undulatus Protochelydra_zangerli Mongolemys_elegans Emarginachelys_cretacea Baptemys_wyomingensis Hoplochelys_crassa Zangerlia_neimongolensis Basilemys_variolosa Adocus_beatus Peltochelys_durlstonensis Sandownia_harrisi Anosteira_ornata )] 
    Group 7: [Macroclemys_temminckii Chelydra_serpentina  (Portlandemys_mcdowelli Plesiochelys_etalloni Plesiochelys_planiceps MJSN_BSY009_708 Tropidemys_langii Solnhofia_parsonsi _Thalassemys_moseri Santanachelys_gaffneyi Toxochelys_latiremis Mesodermochelys_undulatus Protochelydra_zangerli Mongolemys_elegans Emarginachelys_cretacea Baptemys_wyomingensis Hoplochelys_crassa Zangerlia_neimongolensis Basilemys_variolosa Adocus_beatus Peltochelys_durlstonensis Sandownia_harrisi Anosteira_ornata )] 
    Group 8: [Sternotherus_odoratus Kinosternon_flavescens  (Portlandemys_mcdowelli Plesiochelys_etalloni Plesiochelys_planiceps MJSN_BSY009_708 Tropidemys_langii Solnhofia_parsonsi _Thalassemys_moseri Santanachelys_gaffneyi Toxochelys_latiremis Mesodermochelys_undulatus Protochelydra_zangerli Mongolemys_elegans Emarginachelys_cretacea Baptemys_wyomingensis Hoplochelys_crassa Zangerlia_neimongolensis Basilemys_variolosa Adocus_beatus Peltochelys_durlstonensis Sandownia_harrisi Anosteira_ornata )] 
    Group 9: [Staurotypus_triporcatus Sternotherus_odoratus Kinosternon_flavescens  (Portlandemys_mcdowelli Plesiochelys_etalloni Plesiochelys_planiceps MJSN_BSY009_708 Tropidemys_langii Solnhofia_parsonsi _Thalassemys_moseri Santanachelys_gaffneyi Toxochelys_latiremis Mesodermochelys_undulatus Protochelydra_zangerli Mongolemys_elegans Emarginachelys_cretacea Baptemys_wyomingensis Hoplochelys_crassa Zangerlia_neimongolensis Basilemys_variolosa Adocus_beatus Peltochelys_durlstonensis Sandownia_harrisi Anosteira_ornata )] 
    Group 10: [Dermatemys_mawii Staurotypus_triporcatus Sternotherus_odoratus Kinosternon_flavescens  (Portlandemys_mcdowelli Plesiochelys_etalloni Plesiochelys_planiceps MJSN_BSY009_708 Tropidemys_langii Solnhofia_parsonsi _Thalassemys_moseri Santanachelys_gaffneyi Toxochelys_latiremis Mesodermochelys_undulatus Protochelydra_zangerli Mongolemys_elegans Emarginachelys_cretacea Baptemys_wyomingensis Hoplochelys_crassa Zangerlia_neimongolensis Basilemys_variolosa Adocus_beatus Peltochelys_durlstonensis Sandownia_harrisi Anosteira_ornata )] 
    Group 11: [Macroclemys_temminckii Chelydra_serpentina Dermatemys_mawii Staurotypus_triporcatus Sternotherus_odoratus Kinosternon_flavescens  (Portlandemys_mcdowelli Plesiochelys_etalloni Plesiochelys_planiceps MJSN_BSY009_708 Tropidemys_langii Solnhofia_parsonsi _Thalassemys_moseri Santanachelys_gaffneyi Toxochelys_latiremis Mesodermochelys_undulatus Protochelydra_zangerli Mongolemys_elegans Emarginachelys_cretacea Baptemys_wyomingensis Hoplochelys_crassa Zangerlia_neimongolensis Basilemys_variolosa Adocus_beatus Peltochelys_durlstonensis Sandownia_harrisi Anosteira_ornata )] 
    Group 12: [Caretta_caretta Chelonia_mydas Dermochelys_coriacea Macroclemys_temminckii Chelydra_serpentina Dermatemys_mawii Staurotypus_triporcatus Sternotherus_odoratus Kinosternon_flavescens  (Portlandemys_mcdowelli Plesiochelys_etalloni Plesiochelys_planiceps MJSN_BSY009_708 Tropidemys_langii Solnhofia_parsonsi _Thalassemys_moseri Santanachelys_gaffneyi Toxochelys_latiremis Mesodermochelys_undulatus Protochelydra_zangerli Mongolemys_elegans Emarginachelys_cretacea Baptemys_wyomingensis Hoplochelys_crassa Zangerlia_neimongolensis Basilemys_variolosa Adocus_beatus Peltochelys_durlstonensis Sandownia_harrisi Anosteira_ornata )] 
    Group 13: [Caretta_caretta Chelonia_mydas Dermochelys_coriacea Macroclemys_temminckii Chelydra_serpentina Platysternon_megacephalum Gopherus_polyphemus Chrysemys_picta Geoclemys_hamiltonii Dermatemys_mawii Staurotypus_triporcatus Sternotherus_odoratus Kinosternon_flavescens  (Portlandemys_mcdowelli Plesiochelys_etalloni Plesiochelys_planiceps MJSN_BSY009_708 Tropidemys_langii Solnhofia_parsonsi _Thalassemys_moseri Santanachelys_gaffneyi Toxochelys_latiremis Mesodermochelys_undulatus Protochelydra_zangerli Mongolemys_elegans Emarginachelys_cretacea Baptemys_wyomingensis Hoplochelys_crassa Zangerlia_neimongolensis Basilemys_variolosa Adocus_beatus Peltochelys_durlstonensis Sandownia_harrisi Anosteira_ornata )] 
    Group 14: [Caretta_caretta Chelonia_mydas Dermochelys_coriacea Macroclemys_temminckii Chelydra_serpentina Platysternon_megacephalum Gopherus_polyphemus Chrysemys_picta Geoclemys_hamiltonii Dermatemys_mawii Staurotypus_triporcatus Sternotherus_odoratus Kinosternon_flavescens Apalone_spinifera Lissemys_punctata Carettochelys_insculpta  (Portlandemys_mcdowelli Plesiochelys_etalloni Plesiochelys_planiceps MJSN_BSY009_708 Tropidemys_langii Solnhofia_parsonsi _Thalassemys_moseri Santanachelys_gaffneyi Toxochelys_latiremis Mesodermochelys_undulatus Protochelydra_zangerli Mongolemys_elegans Emarginachelys_cretacea Baptemys_wyomingensis Hoplochelys_crassa Zangerlia_neimongolensis Basilemys_variolosa Adocus_beatus Peltochelys_durlstonensis Sandownia_harrisi Anosteira_ornata )] 
 
Constraints is ON 
Repl. Algor.     Tree        Score       Best Score   Time       Rearrangs.
1000  SPR     4150 of 4150   ------      389          0:00:11    716,981,000   
Completed 1000 random addition sequences.
Total rearrangements examined: 716,981,000. 
Constraints enforced during search. 
Best score hit 128 times out of 1000 (some replications overflowed).
Best score (TBR): 389.  250 trees retained. 
Start swapping from 250 trees (score 389)... 
Repl. Algor.     Tree        Score       Best Score   Time       Rearrangs.
---   TBR      431 of 432    ------      389          0:00:00    39,009,088    
Completed TBR branch-swapping.
Total rearrangements examined: 39,009,088. 
Constraints enforced during search. 
Best score (TBR): 389.  432 trees found. 
432 trees retained 
 
Note: for consensus calculation, trees will be 
temporarily collapsed (when min. branch length = 0) 
Strict consensus of 432 trees (0 taxa excluded) calculated, as tree 432 
 
Tree 432: 
     ,--0 Hypothetical_ancestor
     |    ,--1 Proganochelys_quenstedti
|--71|    |    ,--4 Australochelys_africanus
     |    |    |--3 Palaeochersis_talampayensis
     `--72|    |--2 Proterochersis_robusta
          |    |    ,--5 Kayentachelys_aprix
          |    |    |         ,--7 Mongolochelys_efremovi
          `--73|    |    ,--75---6 Meiolania_platyceps
               |    |    |         ,--8 Kallokibotion_bajazidi
               |    |    |         |    ,--9 Platychelys_oberndorferi
               |    |    |         |    |    ,--10 Caribemys_oxfordiensis
               `--74|    |         |--79|    |    ,--11 Notoemys_laticentralis
                    |    |         |    `--80|    |         ,--17 Podocnemis_expansa
                    |    |         |         `--81|    ,--86|    ,--16 Pelomedusa_subrufa
                    |    |    ,--77|              |    |    `--85---15 Erymnochelys_madagascariensis
                    |    |    |    |              `--83|    ,--12 Elseya_dentata
                    `--76|    |    |                   `--82|    ,--14 Phrynops_geoffroanus
                         |    |    |                        `--84---13 Chelodina_siebenrocki
                         |    |    |    ,--18 Dorsetochelys_delairi
                         |    |    |    |         ,--19 Pleurosternon_bullockii
                         |    |    `--87|    ,--88|    ,--21 Dinochelys_whitei
                         |    |         |    |    `--90---20 Glyptops_plicatulus
                         |    |         `--89|    ,--22 Neurankylus_eximius
                         |    |              `--91|    ,--23 Trinitichelys_hiatti
                         `--78|                   `--92|    ,--24 Plesiobaena_antiqua
                              |                        `--93|    ,--25 Boremys_pulchra
                              |                             `--94|    ,--27 Chisternon_undatum
                              |                                  `--95---26 Baena_arenosa
                              |    ,--35 Santanachelys_gaffneyi
                              |    |    ,--33 Solnhofia_parsonsi
                              |    |    |    ,--34 _Thalassemys_moseri
                              |    |--97|    |--32 Tropidemys_langii
                              |    |    |    |--31 MJSN_BSY009_708
                              |    |    `--96+--30 Plesiochelys_planiceps
                              `--98|         |--29 Plesiochelys_etalloni
                                   |         `--28 Portlandemys_mcdowelli
                                   |    ,--36 Xinjiangchelys_latimarginalis
                                   |    |     ,--38 Judithemys_sukhanovi
                                   |    |     |--37 Hangaiemys_hoburensis
                                   `--99|     |     ,--41 Ordosemys_leios
                                        |     |     |--40 Sinemys_lens
                                        |     |     |--39 Dracochelys_bicuspis
                                        `--100|     |           ,--54 Geoclemys_hamiltonii
                                              |     |           |--53 Chrysemys_picta
                                              |     |     ,--112+--52 Gopherus_polyphemus
                                              |     |     |     |     ,--51 Mongolemys_elegans
                                              `--101|     |     `--111---50 Platysternon_megacephalum
                                                    |     |     ,--65 Peltochelys_durlstonensis
                                                    |     |     |     ,--64 Adocus_beatus
                                                    |     |     |--119|     ,--63 Basilemys_variolosa
                                                    |     |--120|     `--118---62 Zangerlia_neimongolensis
                                                    |     |     |           ,--70 Carettochelys_insculpta
                                                    |     |     |     ,--123---69 Anosteira_ornata
                                                    `--104|     `--122|     ,--68 Lissemys_punctata
                                                          |           `--121---67 Apalone_spinifera
                                                          |           ,--42 Toxochelys_latiremis
                                                          |           |     ,--66 Sandownia_harrisi
                                                          |     ,--102|     |     ,--44 Chelonia_mydas
                                                          |     |     `--106|     |--43 Caretta_caretta
                                                          |     |           `--105|     ,--46 Dermochelys_coriacea
                                                          |     |                 `--107---45 Mesodermochelys_undulatus
                                                          `--103|           ,--47 Protochelydra_zangerli
                                                                |     ,--108|     ,--49 Chelydra_serpentina
                                                                |     |     `--110---48 Macroclemys_temminckii
                                                                `--109|     ,--55 Emarginachelys_cretacea
                                                                      |     |     ,--58 Hoplochelys_crassa
                                                                      `--113|     |     ,--57 Dermatemys_mawii
                                                                            `--115+--114---56 Baptemys_wyomingensis
                                                                                  |     ,--59 Staurotypus_triporcatus
                                                                                  `--116|     ,--61 Kinosternon_flavescens
                                                                                        `--117---60 Sternotherus_odoratus
 
Tree lengths 
 
             0      1      2      3      4      5      6      7      8      9 
                                                                              
      0     --     --     --     --     --     --     --     --     --     -- 
     10     --     --     --     --     --     --     --     --     --     -- 
     20     --     --     --     --     --     --     --     --     --     -- 
     30     --     --     --     --     --     --     --     --     --     -- 
     40     --     --     --     --     --     --     --     --     --     -- 
     50     --     --     --     --     --     --     --     --     --     -- 
     60     --     --     --     --     --     --     --     --     --     -- 
     70     --     --     --     --     --     --     --     --     --     -- 
     80     --     --     --     --     --     --     --     --     --     -- 
     90     --     --     --     --     --     --     --     --     --     -- 
    100     --     --     --     --     --     --     --     --     --     -- 
    110     --     --     --     --     --     --     --     --     --     -- 
    120     --     --     --     --     --     --     --     --     --     -- 
    130     --     --     --     --     --     --     --     --     --     -- 
    140     --     --     --     --     --     --     --     --     --     -- 
    150     --     --     --     --     --     --     --     --     --     -- 
    160     --     --     --     --     --     --     --     --     --     -- 
    170     --     --     --     --     --     --     --     --     --     -- 
    180     --     --     --     --     --     --     --     --     --     -- 
    190     --     --     --     --     --     --     --     --     --     -- 
    200     --     --     --     --     --     --     --     --     --     -- 
    210     --     --     --     --     --     --     --     --     --     -- 
    220     --     --     --     --     --     --     --     --     --     -- 
    230     --     --     --     --     --     --     --     --     --     -- 
    240     --     --     --     --     --     --     --     --     --     -- 
    250     --     --     --     --     --     --     --     --     --     -- 
    260     --     --     --     --     --     --     --     --     --     -- 
    270     --     --     --     --     --     --     --     --     --     -- 
    280     --     --     --     --     --     --     --     --     --     -- 
    290     --     --     --     --     --     --     --     --     --     -- 
    300     --     --     --     --     --     --     --     --     --     -- 
    310     --     --     --     --     --     --     --     --     --     -- 
    320     --     --     --     --     --     --     --     --     --     -- 
    330     --     --     --     --     --     --     --     --     --     -- 
    340     --     --     --     --     --     --     --     --     --     -- 
    350     --     --     --     --     --     --     --     --     --     -- 
    360     --     --     --     --     --     --     --     --     --     -- 
    370     --     --     --     --     --     --     --     --     --     -- 
    380     --     --     --     --     --     --     --     --     --     -- 
    390     --     --     --     --     --     --     --     --     --     -- 
    400     --     --     --     --     --     --     --     --     --     -- 
    410     --     --     --     --     --     --     --     --     --     -- 
    420     --     --     --     --     --     --     --     --     --     -- 
    430     --     --    402 
 
 
Synapomorphies for tree 432 
   ,-- Hypothetical_ancestor
   |  ,-- Proganochelys_quenstedti
|--|  |                               ,-- Australochelys_africanus
   |  |                               |-- Palaeochersis_talampayensis
   `--|                               |--91 Proterochersis_robusta
      |                               |                                                   ,--6 Kayentachelys_aprix
      |                               |                                                   |                                   ,--111,114,115 Mongolochelys_efremovi
      `--7,29,33,36,41,51,57,76,84,122|                                                   |                ,--19,49,87,109,123---36,60,122 Meiolania_platyceps
                                      |                                                   |                |                                     ,--22,66,127 Kallokibotion_bajazidi
                                      |                                                   |                |                                     |                       ,--75 Platychelys_oberndorferi
                                      |                                                   |                |                                     |                       |     ,-- Caribemys_oxfordiensis
                                      `--4,8,21,22,27,32,33,35,59,69,75,98,124,125,128,135|                |                                     |--91,95,104,109,121,129|     |     ,-- Notoemys_laticentralis
                                                                                          |                |                                     |                       `--131|     |                                       ,--47 Podocnemis_expansa
                                                                                          |                |                                     |                             `--132|          ,--0,3,10,27,28,34,63,110,111|     ,--18,60 Pelomedusa_subrufa
                                                                                          |                |                          ,--12,88,90|                                   |          |                            `--127--- Erymnochelys_madagascariensis
                                                                                          |                |                          |          |                                   `--72,77,80|                    ,-- Elseya_dentata
                                                                                          `--31,40,42,48,82|                          |          |                                              `--6,16,60,89,112,115|          ,-- Phrynops_geoffroanus
                                                                                                           |                          |          |                                                                   `--48,50,62---10,90,97 Chelodina_siebenrocki
                                                                                                           |                          |          |       ,-- Dorsetochelys_delairi
                                                                                                           |                          |          |       |          ,--95 Pleurosternon_bullockii
                                                                                                           |                          |          `--48,60|   ,--1,46|    ,-- Dinochelys_whitei
                                                                                                           |                          |                  |   |      `--26---77 Glyptops_plicatulus
                                                                                                           |                          |                  `--6|           ,-- Neurankylus_eximius
                                                                                                           |                          |                      `--38,77,117|   ,-- Trinitichelys_hiatti
                                                                                                           `--66,83,89,105,119,126,127|                                  `--6|    ,-- Plesiobaena_antiqua
                                                                                                                                      |                                      `--97|        ,-- Boremys_pulchra
                                                                                                                                      |                                           `--74,123|       ,-- Chisternon_undatum
                                                                                                                                      |                                                    `--10,63---0,89 Baena_arenosa
                                                                                                                                      |           ,--10,28,45,73,137 Santanachelys_gaffneyi
                                                                                                                                      |           |       ,--28 Solnhofia_parsonsi
                                                                                                                                      |           |       |                      ,--3,6,28,48,54 _Thalassemys_moseri
                                                                                                                                      |           |--13,37|                      |--77 Tropidemys_langii
                                                                                                                                      |           |       |                      |--3,6 MJSN_BSY009_708
                                                                                                                                      |           |       `--39,45,54,74,79,88,90+-- Plesiochelys_planiceps
                                                                                                                                      `--60,89,106|                              |--55 Plesiochelys_etalloni
                                                                                                                                                  |                              `--45 Portlandemys_mcdowelli
                                                                                                                                                  |               ,-- Xinjiangchelys_latimarginalis
                                                                                                                                                  |               |                   ,-- Judithemys_sukhanovi
                                                                                                                                                  |               |                   |--46 Hangaiemys_hoburensis
                                                                                                                                                  `--53,77,117,123|                   |           ,--3,13,80 Ordosemys_leios
                                                                                                                                                                  |                   |           |--3,6,36,43,74 Sinemys_lens
                                                                                                                                                                  |                   |           |-- Dracochelys_bicuspis
                                                                                                                                                                  `--87,96,107,109,121|           |                                           ,--9,15,65 Geoclemys_hamiltonii
                                                                                                                                                                                      |           |                                           |--43 Chrysemys_picta
                                                                                                                                                                                      |           |                            ,--88,90,91,104+--36,136 Gopherus_polyphemus
                                                                                                                                                                                      |           |                            |              |            ,--47 Mongolemys_elegans
                                                                                                                                                                                      `--10,34,115|                            |              `--18,104,121---9,17,26,35,36,79,88,90 Platysternon_megacephalum
                                                                                                                                                                                                  |                            |                      ,--78,95 Peltochelys_durlstonensis
                                                                                                                                                                                                  |                            |                      |       ,--116 Adocus_beatus
                                                                                                                                                                                                  |                            |                      |--68,94|     ,-- Basilemys_variolosa
                                                                                                                                                                                                  |                            |--30,72,96,112,113,114|       `--136---9 Zangerlia_neimongolensis
                                                                                                                                                                                                  |                            |                      |                                   ,--17 Carettochelys_insculpta
                                                                                                                                                                                                  |                            |                      |                             ,--138--- Anosteira_ornata
                                                                                                                                                                                                  `--0,34,47,53,108,120,123,127|                      `--5,23,24,28,46,64,93,107,138|                          ,-- Lissemys_punctata
                                                                                                                                                                                                                               |                                                    `--15,25,35,64,69,80,85,116--- Apalone_spinifera
                                                                                                                                                                                                                               |                                    ,--0,103,120,121 Toxochelys_latiremis
                                                                                                                                                                                                                               |                                    |       ,--28,36,48 Sandownia_harrisi
                                                                                                                                                                                                                               |     ,--35,47,54,66,73,80,92,127,137|       |          ,--26 Chelonia_mydas
                                                                                                                                                                                                                               |     |                              `--10,24|          |--69 Caretta_caretta
                                                                                                                                                                                                                               |     |                                      `--12,45,52|        ,--64,69 Dermochelys_coriacea
                                                                                                                                                                                                                               |     |                                                 `--64,120---108 Mesodermochelys_undulatus
                                                                                                                                                                                                                               `--115|                   ,-- Protochelydra_zangerli
                                                                                                                                                                                                                                     |        ,--9,36,103|       ,-- Chelydra_serpentina
                                                                                                                                                                                                                                     |        |          `--26,80---75 Macroclemys_temminckii
                                                                                                                                                                                                                                     `--67,102|       ,-- Emarginachelys_cretacea
                                                                                                                                                                                                                                              |       |           ,--65 Hoplochelys_crassa
                                                                                                                                                                                                                                              `--30,65|           |           ,--65,72,91,99,110 Dermatemys_mawii
                                                                                                                                                                                                                                                      `--58,79,111+--58,88,102---90,123 Baptemys_wyomingensis
                                                                                                                                                                                                                                                                  |                       ,--15,26,65 Staurotypus_triporcatus
                                                                                                                                                                                                                                                                  `--9,17,69,70,81,102,118|              ,-- Kinosternon_flavescens
                                                                                                                                                                                                                                                                                          `--71,86,99,100--- Sternotherus_odoratus
 
Tree 432 : 
    Hypothetical_ancestor : 
      No autapomorphies 
    Proganochelys_quenstedti : 
      No autapomorphies 
    Proterochersis_robusta : 
      Char. 91: 0 --> 1 
    Palaeochersis_talampayensis : 
      No autapomorphies 
    Australochelys_africanus : 
      No autapomorphies 
    Kayentachelys_aprix : 
      Char. 6: 0 --> 1 
    Meiolania_platyceps : 
      Char. 36: 1 --> 3 
      Char. 60: 0 --> 3 
      Char. 122: 1 --> 0 
    Mongolochelys_efremovi : 
      Char. 111: 0 --> 1 
      Char. 114: 1 --> 0 
      Char. 115: 1 --> 0 
    Kallokibotion_bajazidi : 
      Char. 22: 1 --> 0 
      Char. 66: 1 --> 0 
      Char. 127: 1 --> 0 
    Platychelys_oberndorferi : 
      Char. 75: 2 --> 1 
    Caribemys_oxfordiensis : 
      No autapomorphies 
    Notoemys_laticentralis : 
      No autapomorphies 
    Elseya_dentata : 
      No autapomorphies 
    Chelodina_siebenrocki : 
      Char. 10: 0 --> 1 
      Char. 90: 1 --> 0 
      Char. 97: 0 --> 1 
    Phrynops_geoffroanus : 
      No autapomorphies 
    Erymnochelys_madagascariensis : 
      No autapomorphies 
    Pelomedusa_subrufa : 
      Char. 18: 1 --> 3 
      Char. 60: 0 --> 2 
    Podocnemis_expansa : 
      Char. 47: 0 --> 1 
    Dorsetochelys_delairi : 
      No autapomorphies 
    Pleurosternon_bullockii : 
      Char. 95: 0 --> 1 
    Glyptops_plicatulus : 
      Char. 77: 0 --> 1 
    Dinochelys_whitei : 
      No autapomorphies 
    Neurankylus_eximius : 
      No autapomorphies 
    Trinitichelys_hiatti : 
      No autapomorphies 
    Plesiobaena_antiqua : 
      No autapomorphies 
    Boremys_pulchra : 
      No autapomorphies 
    Baena_arenosa : 
      Char. 0: 0 --> 1 
      Char. 89: 0 --> 1 
    Chisternon_undatum : 
      No autapomorphies 
    Portlandemys_mcdowelli : 
      Char. 45: 1 --> 0 
    Plesiochelys_etalloni : 
      Char. 55: 0 --> 1 
    Plesiochelys_planiceps : 
      No autapomorphies 
    MJSN_BSY009_708 : 
      Char. 3: 1 --> 0 
      Char. 6: 0 --> 1 
    Tropidemys_langii : 
      Char. 77: 0 --> 1 
    Solnhofia_parsonsi : 
      Char. 28: 0 --> 1 
    _Thalassemys_moseri : 
      Char. 3: 1 --> 0 
      Char. 6: 0 --> 1 
      Char. 28: 0 --> 1 
      Char. 48: 1 --> 0 
      Char. 54: 1 --> 0 
    Santanachelys_gaffneyi : 
      Char. 10: 0 --> 1 
      Char. 28: 0 --> 1 
      Char. 45: 0 --> 1 
      Char. 73: 0 --> 1 
      Char. 137: 0 --> 1 
    Xinjiangchelys_latimarginalis : 
      No autapomorphies 
    Hangaiemys_hoburensis : 
      Char. 46: 0 --> 1 
    Judithemys_sukhanovi : 
      No autapomorphies 
    Dracochelys_bicuspis : 
      No autapomorphies 
    Sinemys_lens : 
      Char. 3: 1 --> 0 
      Char. 6: 0 --> 1 
      Char. 36: 1 --> 2 
      Char. 43: 1 --> 0 
      Char. 74: 0 --> 1 
    Ordosemys_leios : 
      Char. 3: 1 --> 0 
      Char. 13: 0 --> 1 
      Char. 80: 0 --> 1 
    Toxochelys_latiremis : 
      Char. 0: 1 --> 0 
      Char. 103: 0 --> 1 
      Char. 120: 1 --> 0 
      Char. 121: 1 --> 0 
    Caretta_caretta : 
      Char. 69: 1 --> 0 
    Chelonia_mydas : 
      Char. 26: 0 --> 1 
    Mesodermochelys_undulatus : 
      Char. 108: 1 --> 0 
    Dermochelys_coriacea : 
      Char. 64: 1 --> 2 
      Char. 69: 1 --> 3 
    Protochelydra_zangerli : 
      No autapomorphies 
    Macroclemys_temminckii : 
      Char. 75: 2 --> 1 
    Chelydra_serpentina : 
      No autapomorphies 
    Platysternon_megacephalum : 
      Char. 9: 1 --> 0 
      Char. 17: 0 --> 1 
      Char. 26: 0 --> 1 
      Char. 35: 2 --> 1 
      Char. 36: 1 --> 2 
      Char. 79: 0 --> 1 
      Char. 88: 1 --> 0 
      Char. 90: 1 --> 0 
    Mongolemys_elegans : 
      Char. 47: 1 --> 0 
    Gopherus_polyphemus : 
      Char. 36: 1 --> 2 
      Char. 136: 1 --> 0 
    Chrysemys_picta : 
      Char. 43: 1 --> 0 
    Geoclemys_hamiltonii : 
      Char. 9: 1 --> 0 
      Char. 15: 0 --> 1 
      Char. 65: 0 --> 1 
    Emarginachelys_cretacea : 
      No autapomorphies 
    Baptemys_wyomingensis : 
      Char. 90: 0 --> 1 
      Char. 123: 1 --> 3 
    Dermatemys_mawii : 
      Char. 65: 1 --> 0 
      Char. 72: 0 --> 1 
      Char. 91: 0 --> 1 
      Char. 99: 0 --> 1 
      Char. 110: 0 --> 1 
    Hoplochelys_crassa : 
      Char. 65: 1 --> 2 
    Staurotypus_triporcatus : 
      Char. 15: 0 --> 1 
      Char. 26: 0 --> 1 
      Char. 65: 1 --> 2 
    Sternotherus_odoratus : 
      No autapomorphies 
    Kinosternon_flavescens : 
      No autapomorphies 
    Zangerlia_neimongolensis : 
      Char. 9: 1 --> 0 
    Basilemys_variolosa : 
      No autapomorphies 
    Adocus_beatus : 
      Char. 116: 1 --> 0 
    Peltochelys_durlstonensis : 
      Char. 78: 1 --> 0 
      Char. 95: 0 --> 1 
    Sandownia_harrisi : 
      Char. 28: 0 --> 1 
      Char. 36: 1 --> 2 
      Char. 48: 1 --> 0 
    Apalone_spinifera : 
      No autapomorphies 
    Lissemys_punctata : 
      No autapomorphies 
    Anosteira_ornata : 
      No autapomorphies 
    Carettochelys_insculpta : 
      Char. 17: 0 --> 1 
   Node 72 : 
      No synapomorphies 
   Node 73 : 
      Char. 7: 0 --> 1 
      Char. 29: 0 --> 1 
      Char. 33: 0 --> 1 
      Char. 36: 0 --> 1 
      Char. 41: 0 --> 1 
      Char. 51: 0 --> 1 
      Char. 57: 0 --> 1 
      Char. 76: 0 --> 1 
      Char. 84: 0 --> 1 
      Char. 122: 0 --> 1 
   Node 74 : 
      Char. 4: 0 --> 1 
      Char. 8: 0 --> 1 
      Char. 21: 0 --> 1 
      Char. 22: 0 --> 1 
      Char. 27: 0 --> 1 
      Char. 32: 0 --> 1 
      Char. 33: 1 --> 2 
      Char. 35: 0 --> 1 
      Char. 59: 0 --> 1 
      Char. 69: 0 --> 1 
      Char. 75: 01 --> 2 
      Char. 98: 0 --> 1 
      Char. 124: 0 --> 1 
      Char. 125: 0 --> 1 
      Char. 128: 0 --> 1 
      Char. 135: 0 --> 1 
   Node 75 : 
      Char. 19: 0 --> 1 
      Char. 49: 0 --> 1 
      Char. 87: 0 --> 1 
      Char. 109: 0 --> 1 
      Char. 123: 0 --> 3 
   Node 76 : 
      Char. 31: 0 --> 1 
      Char. 40: 0 --> 1 
      Char. 42: 0 --> 1 
      Char. 48: 0 --> 1 
      Char. 82: 0 --> 1 
   Node 77 : 
      Char. 12: 0 --> 1 
      Char. 88: 0 --> 1 
      Char. 90: 0 --> 1 
   Node 78 : 
      Char. 66: 0 --> 1 
      Char. 83: 0 --> 1 
      Char. 89: 0 --> 1 
      Char. 105: 0 --> 1 
      Char. 119: 0 --> 1 
      Char. 126: 0 --> 1 
      Char. 127: 0 --> 1 
   Node 79 : 
      Char. 91: 0 --> 1 
      Char. 95: 0 --> 1 
      Char. 104: 0 --> 2 
      Char. 109: 0 --> 1 
      Char. 121: 0 --> 1 
      Char. 129: 0 --> 1 
   Node 80 : 
      Char. 131: 0 --> 1 
   Node 81 : 
      Char. 132: 0 --> 1 
   Node 82 : 
      Char. 6: 0 --> 1 
      Char. 16: 0 --> 1 
      Char. 60: 0 --> 2 
      Char. 89: 1 --> 2 
      Char. 112: 1 --> 0 
      Char. 115: 1 --> 0 
   Node 83 : 
      Char. 72: 0 --> 1 
      Char. 77: 0 --> 1 
      Char. 80: 1 --> 0 
   Node 84 : 
      Char. 48: 1 --> 0 
      Char. 50: 0 --> 1 
      Char. 62: 0 --> 1 
   Node 85 : 
      Char. 127: 1 --> 0 
   Node 86 : 
      Char. 0: 0 --> 1 
      Char. 3: 0 --> 1 
      Char. 10: 0 --> 1 
      Char. 27: 1 --> 2 
      Char. 28: 0 --> 1 
      Char. 34: 0 --> 1 
      Char. 63: 0 --> 1 
      Char. 110: 0 --> 1 
      Char. 111: 0 --> 1 
   Node 87 : 
      Char. 48: 1 --> 0 
      Char. 60: 0 --> 1 
   Node 88 : 
      Char. 1: 0 --> 1 
      Char. 46: 0 --> 1 
   Node 89 : 
      Char. 6: 0 --> 1 
   Node 90 : 
      Char. 26: 0 --> 1 
   Node 91 : 
      Char. 38: 0 --> 1 
      Char. 77: 0 --> 1 
      Char. 117: 0 --> 1 
   Node 92 : 
      Char. 6: 1 --> 2 
   Node 93 : 
      Char. 97: 0 --> 2 
   Node 94 : 
      Char. 74: 0 --> 2 
      Char. 123: 0 --> 2 
   Node 95 : 
      Char. 10: 1 --> 0 
      Char. 63: 0 --> 1 
   Node 96 : 
      Char. 39: 0 --> 1 
      Char. 45: 0 --> 1 
      Char. 54: 0 --> 1 
      Char. 74: 0 --> 2 
      Char. 79: 1 --> 0 
      Char. 88: 0 --> 1 
      Char. 90: 0 --> 1 
   Node 97 : 
      Char. 13: 0 --> 1 
      Char. 37: 0 --> 1 
   Node 98 : 
      Char. 60: 0 --> 3 
      Char. 89: 1 --> 2 
      Char. 106: 0 --> 1 
   Node 99 : 
      Char. 53: 0 --> 1 
      Char. 77: 0 --> 1 
      Char. 117: 0 --> 2 
      Char. 123: 0 --> 3 
   Node 100 : 
      Char. 87: 0 --> 1 
      Char. 96: 0 --> 1 
      Char. 107: 0 --> 1 
      Char. 109: 0 --> 1 
      Char. 121: 0 --> 1 
   Node 101 : 
      Char. 10: 0 --> 1 
      Char. 34: 0 --> 1 
      Char. 115: 1 --> 0 
   Node 102 : 
      Char. 35: 2 --> 1 
      Char. 47: 1 --> 0 
      Char. 54: 0 --> 1 
      Char. 66: 1 --> 2 
      Char. 73: 0 --> 1 
      Char. 80: 0 --> 1 
      Char. 92: 0 --> 1 
      Char. 127: 0 --> 1 
      Char. 137: 0 --> 1 
   Node 103 : 
      Char. 115: 0 --> 1 
   Node 104 : 
      Char. 0: 0 --> 1 
      Char. 34: 1 --> 0 
      Char. 47: 0 --> 1 
      Char. 53: 1 --> 0 
      Char. 108: 0 --> 1 
      Char. 120: 0 --> 1 
      Char. 123: 3 --> 1 
      Char. 127: 1 --> 0 
   Node 105 : 
      Char. 12: 1 --> 0 
      Char. 45: 0 --> 2 
      Char. 52: 0 --> 1 
   Node 106 : 
      Char. 10: 1 --> 0 
      Char. 24: 0 --> 1 
   Node 107 : 
      Char. 64: 0 --> 1 
      Char. 120: 1 --> 0 
   Node 108 : 
      Char. 9: 1 --> 0 
      Char. 36: 1 --> 2 
      Char. 103: 0 --> 1 
   Node 109 : 
      Char. 67: 0 --> 1 
      Char. 102: 0 --> 1 
   Node 110 : 
      Char. 26: 0 --> 1 
      Char. 80: 0 --> 1 
   Node 111 : 
      Char. 18: 3 --> 0 
      Char. 104: 1 --> 0 
      Char. 121: 1 --> 0 
   Node 112 : 
      Char. 88: 0 --> 1 
      Char. 90: 0 --> 1 
      Char. 91: 0 --> 1 
      Char. 104: 0 --> 1 
   Node 113 : 
      Char. 30: 0 --> 1 
      Char. 65: 0 --> 1 
   Node 114 : 
      Char. 58: 1 --> 2 
      Char. 88: 0 --> 1 
      Char. 102: 1 --> 0 
   Node 115 : 
      Char. 58: 0 --> 1 
      Char. 79: 1 --> 0 
      Char. 111: 0 --> 1 
   Node 116 : 
      Char. 9: 1 --> 0 
      Char. 17: 0 --> 1 
      Char. 69: 1 --> 2 
      Char. 70: 0 --> 1 
      Char. 81: 0 --> 1 
      Char. 102: 1 --> 2 
      Char. 118: 0 --> 1 
   Node 117 : 
      Char. 71: 0 --> 1 
      Char. 86: 0 --> 1 
      Char. 99: 0 --> 1 
      Char. 100: 0 --> 1 
   Node 118 : 
      Char. 136: 1 --> 0 
   Node 119 : 
      Char. 68: 0 --> 1 
      Char. 94: 0 --> 1 
   Node 120 : 
      Char. 30: 0 --> 1 
      Char. 72: 0 --> 1 
      Char. 96: 1 --> 0 
      Char. 112: 1 --> 0 
      Char. 113: 1 --> 0 
      Char. 114: 1 --> 0 
   Node 121 : 
      Char. 15: 0 --> 1 
      Char. 25: 0 --> 1 
      Char. 35: 2 --> 1 
      Char. 64: 1 --> 2 
      Char. 69: 2 --> 3 
      Char. 80: 0 --> 1 
      Char. 85: 0 --> 1 
      Char. 116: 1 --> 2 
   Node 122 : 
      Char. 5: 0 --> 1 
      Char. 23: 0 --> 1 
      Char. 24: 0 --> 2 
      Char. 28: 0 --> 1 
      Char. 46: 0 --> 1 
      Char. 64: 0 --> 1 
      Char. 93: 0 --> 1 
      Char. 107: 1 --> 0 
      Char. 138: 0 --> 1 
   Node 123 : 
      Char. 138: 1 --> 2 
PISH: Unknown command: stata 
stata  
    ^
 
Reading from stats.run 
Running stats.run (with no arguments) 
Macro language is ON 
Macros: 50.5 Kb in use, 51.8 Kb free
Report is ON 
Floating point printing uses 3 digits 
Consistency index  
 
             0      1      2      3      4      5      6      7      8      9 
                                                                              
      0  0.447  0.447  0.447  0.447  0.447  0.447  0.447  0.447  0.447  0.447 
     10  0.447  0.447  0.447  0.447  0.447  0.447  0.447  0.447  0.447  0.447 
     20  0.447  0.447  0.447  0.447  0.447  0.447  0.447  0.447  0.447  0.447 
     30  0.447  0.447  0.447  0.447  0.447  0.447  0.447  0.447  0.447  0.447 
     40  0.447  0.447  0.447  0.447  0.447  0.447  0.447  0.447  0.447  0.447 
     50  0.447  0.447  0.447  0.447  0.447  0.447  0.447  0.447  0.447  0.447 
     60  0.447  0.447  0.447  0.447  0.447  0.447  0.447  0.447  0.447  0.447 
     70  0.447  0.447  0.447  0.447  0.447  0.447  0.447  0.447  0.447  0.447 
     80  0.447  0.447  0.447  0.447  0.447  0.447  0.447  0.447  0.447  0.447 
     90  0.447  0.447  0.447  0.447  0.447  0.447  0.447  0.447  0.447  0.447 
    100  0.447  0.447  0.447  0.447  0.447  0.447  0.447  0.447  0.447  0.447 
    110  0.447  0.447  0.447  0.447  0.447  0.447  0.447  0.447  0.447  0.447 
    120  0.447  0.447  0.447  0.447  0.447  0.447  0.447  0.447  0.447  0.447 
    130  0.447  0.447  0.447  0.447  0.447  0.447  0.447  0.447  0.447  0.447 
    140  0.447  0.447  0.447  0.447  0.447  0.447  0.447  0.447  0.447  0.447 
    150  0.447  0.447  0.447  0.447  0.447  0.447  0.447  0.447  0.447  0.447 
    160  0.447  0.447  0.447  0.447  0.447  0.447  0.447  0.447  0.447  0.447 
    170  0.447  0.447  0.447  0.447  0.447  0.447  0.447  0.447  0.447  0.447 
    180  0.447  0.447  0.447  0.447  0.447  0.447  0.447  0.447  0.447  0.447 
    190  0.447  0.447  0.447  0.447  0.447  0.447  0.447  0.447  0.447  0.447 
    200  0.447  0.447  0.447  0.447  0.447  0.447  0.447  0.447  0.447  0.447 
    210  0.447  0.447  0.447  0.447  0.447  0.447  0.447  0.447  0.447  0.447 
    220  0.447  0.447  0.447  0.447  0.447  0.447  0.447  0.447  0.447  0.447 
    230  0.447  0.447  0.447  0.447  0.447  0.447  0.447  0.447  0.447  0.447 
    240  0.447  0.447  0.447  0.447  0.447  0.447  0.447  0.447  0.447  0.447 
    250  0.447  0.447  0.447  0.447  0.447  0.447  0.447  0.447  0.447  0.447 
    260  0.447  0.447  0.447  0.447  0.447  0.447  0.447  0.447  0.447  0.447 
    270  0.447  0.447  0.447  0.447  0.447  0.447  0.447  0.447  0.447  0.447 
    280  0.447  0.447  0.447  0.447  0.447  0.447  0.447  0.447  0.447  0.447 
    290  0.447  0.447  0.447  0.447  0.447  0.447  0.447  0.447  0.447  0.447 
    300  0.447  0.447  0.447  0.447  0.447  0.447  0.447  0.447  0.447  0.447 
    310  0.447  0.447  0.447  0.447  0.447  0.447  0.447  0.447  0.447  0.447 
    320  0.447  0.447  0.447  0.447  0.447  0.447  0.447  0.447  0.447  0.447 
    330  0.447  0.447  0.447  0.447  0.447  0.447  0.447  0.447  0.447  0.447 
    340  0.447  0.447  0.447  0.447  0.447  0.447  0.447  0.447  0.447  0.447 
    350  0.447  0.447  0.447  0.447  0.447  0.447  0.447  0.447  0.447  0.447 
    360  0.447  0.447  0.447  0.447  0.447  0.447  0.447  0.447  0.447  0.447 
    370  0.447  0.447  0.447  0.447  0.447  0.447  0.447  0.447  0.447  0.447 
    380  0.447  0.447  0.447  0.447  0.447  0.447  0.447  0.447  0.447  0.447 
    390  0.447  0.447  0.447  0.447  0.447  0.447  0.447  0.447  0.447  0.447 
    400  0.447  0.447  0.447  0.447  0.447  0.447  0.447  0.447  0.447  0.447 
    410  0.447  0.447  0.447  0.447  0.447  0.447  0.447  0.447  0.447  0.447 
    420  0.447  0.447  0.447  0.447  0.447  0.447  0.447  0.447  0.447  0.447 
    430  0.447  0.447  0.433 
 
Retention index  
 
             0      1      2      3      4      5      6      7      8      9 
                                                                              
      0  0.801  0.801  0.801  0.801  0.801  0.801  0.801  0.801  0.801  0.801 
     10  0.801  0.801  0.801  0.801  0.801  0.801  0.801  0.801  0.801  0.801 
     20  0.801  0.801  0.801  0.801  0.801  0.801  0.801  0.801  0.801  0.801 
     30  0.801  0.801  0.801  0.801  0.801  0.801  0.801  0.801  0.801  0.801 
     40  0.801  0.801  0.801  0.801  0.801  0.801  0.801  0.801  0.801  0.801 
     50  0.801  0.801  0.801  0.801  0.801  0.801  0.801  0.801  0.801  0.801 
     60  0.801  0.801  0.801  0.801  0.801  0.801  0.801  0.801  0.801  0.801 
     70  0.801  0.801  0.801  0.801  0.801  0.801  0.801  0.801  0.801  0.801 
     80  0.801  0.801  0.801  0.801  0.801  0.801  0.801  0.801  0.801  0.801 
     90  0.801  0.801  0.801  0.801  0.801  0.801  0.801  0.801  0.801  0.801 
    100  0.801  0.801  0.801  0.801  0.801  0.801  0.801  0.801  0.801  0.801 
    110  0.801  0.801  0.801  0.801  0.801  0.801  0.801  0.801  0.801  0.801 
    120  0.801  0.801  0.801  0.801  0.801  0.801  0.801  0.801  0.801  0.801 
    130  0.801  0.801  0.801  0.801  0.801  0.801  0.801  0.801  0.801  0.801 
    140  0.801  0.801  0.801  0.801  0.801  0.801  0.801  0.801  0.801  0.801 
    150  0.801  0.801  0.801  0.801  0.801  0.801  0.801  0.801  0.801  0.801 
    160  0.801  0.801  0.801  0.801  0.801  0.801  0.801  0.801  0.801  0.801 
    170  0.801  0.801  0.801  0.801  0.801  0.801  0.801  0.801  0.801  0.801 
    180  0.801  0.801  0.801  0.801  0.801  0.801  0.801  0.801  0.801  0.801 
    190  0.801  0.801  0.801  0.801  0.801  0.801  0.801  0.801  0.801  0.801 
    200  0.801  0.801  0.801  0.801  0.801  0.801  0.801  0.801  0.801  0.801 
    210  0.801  0.801  0.801  0.801  0.801  0.801  0.801  0.801  0.801  0.801 
    220  0.801  0.801  0.801  0.801  0.801  0.801  0.801  0.801  0.801  0.801 
    230  0.801  0.801  0.801  0.801  0.801  0.801  0.801  0.801  0.801  0.801 
    240  0.801  0.801  0.801  0.801  0.801  0.801  0.801  0.801  0.801  0.801 
    250  0.801  0.801  0.801  0.801  0.801  0.801  0.801  0.801  0.801  0.801 
    260  0.801  0.801  0.801  0.801  0.801  0.801  0.801  0.801  0.801  0.801 
    270  0.801  0.801  0.801  0.801  0.801  0.801  0.801  0.801  0.801  0.801 
    280  0.801  0.801  0.801  0.801  0.801  0.801  0.801  0.801  0.801  0.801 
    290  0.801  0.801  0.801  0.801  0.801  0.801  0.801  0.801  0.801  0.801 
    300  0.801  0.801  0.801  0.801  0.801  0.801  0.801  0.801  0.801  0.801 
    310  0.801  0.801  0.801  0.801  0.801  0.801  0.801  0.801  0.801  0.801 
    320  0.801  0.801  0.801  0.801  0.801  0.801  0.801  0.801  0.801  0.801 
    330  0.801  0.801  0.801  0.801  0.801  0.801  0.801  0.801  0.801  0.801 
    340  0.801  0.801  0.801  0.801  0.801  0.801  0.801  0.801  0.801  0.801 
    350  0.801  0.801  0.801  0.801  0.801  0.801  0.801  0.801  0.801  0.801 
    360  0.801  0.801  0.801  0.801  0.801  0.801  0.801  0.801  0.801  0.801 
    370  0.801  0.801  0.801  0.801  0.801  0.801  0.801  0.801  0.801  0.801 
    380  0.801  0.801  0.801  0.801  0.801  0.801  0.801  0.801  0.801  0.801 
    390  0.801  0.801  0.801  0.801  0.801  0.801  0.801  0.801  0.801  0.801 
    400  0.801  0.801  0.801  0.801  0.801  0.801  0.801  0.801  0.801  0.801 
    410  0.801  0.801  0.801  0.801  0.801  0.801  0.801  0.801  0.801  0.801 
    420  0.801  0.801  0.801  0.801  0.801  0.801  0.801  0.801  0.801  0.801 
    430  0.801  0.801  0.789 
 
Space for 1000 trees in memory 
Suboptimal 1.000 x 0.000 
 
Searches require that pre-existing trees fulfil constraints.
The following trees don't fulfil them:
 432 
 
 
WARNING: 
Trees not fulfilling constraints will be discarded 
 
Start swapping from 432 trees (score 389-390)... 
Repl. Algor.     Tree        Score       Best Score   Time       Rearrangs.
---   TBR      999 of 1000   ------      389          0:00:01    42,970,053    
Completed TBR branch-swapping.
Total rearrangements examined: 42,970,053. 
Constraints enforced during search. 
Note: some trees of different length may become identical if collapsed.
Best score (TBR): 389-390.  1000 trees found (overflow). 
Space for 2000 trees in memory 
Suboptimal 2.000 x 0.000 
Start swapping from 1000 trees (score 389-391)... 
Repl. Algor.     Tree        Score       Best Score   Time       Rearrangs.
---   TBR     1999 of 2000   ------      389          0:00:02    51,123,226    
Completed TBR branch-swapping.
Total rearrangements examined: 51,123,226. 
Constraints enforced during search. 
Note: some trees of different length may become identical if collapsed.
Best score (TBR): 389-391.  2000 trees found (overflow). 
Space for 3000 trees in memory 
Suboptimal 3.000 x 0.000 
Start swapping from 2000 trees (score 389-392)... 
Repl. Algor.     Tree        Score       Best Score   Time       Rearrangs.
---   TBR     2999 of 3000   ------      389          0:00:02    58,222,454    
Completed TBR branch-swapping.
Total rearrangements examined: 58,222,454. 
Constraints enforced during search. 
Note: some trees of different length may become identical if collapsed.
Best score (TBR): 389-392.  3000 trees found (overflow). 
Space for 4000 trees in memory 
Suboptimal 4.000 x 0.000 
Start swapping from 2994 trees (score 389-393)... 
Repl. Algor.     Tree        Score       Best Score   Time       Rearrangs.
---   TBR     3999 of 4000   ------      389          0:00:03    66,604,139    
Completed TBR branch-swapping.
Total rearrangements examined: 66,604,139. 
Constraints enforced during search. 
Note: some trees of different length may become identical if collapsed.
Best score (TBR): 389-393.  4000 trees found (overflow). 
Space for 5000 trees in memory 
Suboptimal 5.000 x 0.000 
Start swapping from 3992 trees (score 389-394)... 
Repl. Algor.     Tree        Score       Best Score   Time       Rearrangs.
---   TBR     4999 of 5000   ------      389          0:00:04    75,030,929    
Completed TBR branch-swapping.
Total rearrangements examined: 75,030,929. 
Constraints enforced during search. 
Note: some trees of different length may become identical if collapsed.
Best score (TBR): 389-394.  5000 trees found (overflow). 
Space for 6000 trees in memory 
Suboptimal 6.000 x 0.000 
Start swapping from 4988 trees (score 389-395)... 
Repl. Algor.     Tree        Score       Best Score   Time       Rearrangs.
---   TBR     5999 of 6000   ------      389          0:00:06    82,883,300    
Completed TBR branch-swapping.
Total rearrangements examined: 82,883,300. 
Constraints enforced during search. 
Note: some trees of different length may become identical if collapsed.
Best score (TBR): 389-395.  6000 trees found (overflow). 
Space for 7000 trees in memory 
Suboptimal 7.000 x 0.000 
Start swapping from 5982 trees (score 389-396)... 
Repl. Algor.     Tree        Score       Best Score   Time       Rearrangs.
---   TBR     6999 of 7000   ------      389          0:00:08    88,090,149    
Completed TBR branch-swapping.
Total rearrangements examined: 88,090,149. 
Constraints enforced during search. 
Note: some trees of different length may become identical if collapsed.
Best score (TBR): 389-396.  7000 trees found (overflow). 
Space for 8000 trees in memory 
Suboptimal 8.000 x 0.000 
Start swapping from 6979 trees (score 389-397)... 
Repl. Algor.     Tree        Score       Best Score   Time       Rearrangs.
---   TBR     7999 of 8000   ------      389          0:00:10    95,507,209    
Completed TBR branch-swapping.
Total rearrangements examined: 95,507,209. 
Constraints enforced during search. 
Note: some trees of different length may become identical if collapsed.
Best score (TBR): 389-397.  8000 trees found (overflow). 
 
Note: for consensus calculation, trees will be 
temporarily collapsed (when min. branch length = 0) 
 
Bremer supports (from 8000 trees, cut 0) 
   ,-- Hypothetical_ancestor
   |    ,-- Proganochelys_quenstedti
|--|    |   ,-- Australochelys_africanus
   |    |   |-- Palaeochersis_talampayensis
   `--8?|   |-- Proterochersis_robusta
        |   |   ,-- Kayentachelys_aprix
        |   |   |       ,-- Mongolochelys_efremovi
        `--3|   |   ,--3--- Meiolania_platyceps
            |   |   |       ,-- Kallokibotion_bajazidi
            |   |   |       |   ,-- Platychelys_oberndorferi
            |   |   |       |   |   ,-- Caribemys_oxfordiensis
            `--4|   |       |--2|   |   ,-- Notoemys_laticentralis
                |   |       |   `--1|   |       ,-- Podocnemis_expansa
                |   |       |       `--1|   ,--2|   ,-- Pelomedusa_subrufa
                |   |   ,--1|           |   |   `--1--- Erymnochelys_madagascariensis
                |   |   |   |           `--1|   ,-- Elseya_dentata
                `--5|   |   |               `--2|   ,-- Phrynops_geoffroanus
                    |   |   |                   `--2--- Chelodina_siebenrocki
                    |   |   |   ,-- Dorsetochelys_delairi
                    |   |   |   |       ,-- Pleurosternon_bullockii
                    |   |   `--1|   ,--1|   ,-- Dinochelys_whitei
                    |   |       |   |   `--1--- Glyptops_plicatulus
                    |   |       `--1|   ,-- Neurankylus_eximius
                    |   |           `--1|   ,-- Trinitichelys_hiatti
                    `--1|               `--1|   ,-- Plesiobaena_antiqua
                        |                   `--1|   ,-- Boremys_pulchra
                        |                       `--1|   ,-- Chisternon_undatum
                        |                           `--1--- Baena_arenosa
                        |   ,-- Santanachelys_gaffneyi
                        |   |   ,-- Solnhofia_parsonsi
                        |   |   |   ,-- _Thalassemys_moseri
                        |   |--1|   |-- Tropidemys_langii
                        |   |   |   |-- MJSN_BSY009_708
                        |   |   `--1+-- Plesiochelys_planiceps
                        `--1|       |-- Plesiochelys_etalloni
                            |       `-- Portlandemys_mcdowelli
                            |   ,-- Xinjiangchelys_latimarginalis
                            |   |   ,-- Judithemys_sukhanovi
                            |   |   |-- Hangaiemys_hoburensis
                            `--1|   |   ,-- Ordosemys_leios
                                |   |   |-- Sinemys_lens
                                |   |   |-- Dracochelys_bicuspis
                                `--1|   |       ,-- Geoclemys_hamiltonii
                                    |   |       |-- Chrysemys_picta
                                    |   |   ,--1+-- Gopherus_polyphemus
                                    |   |   |   |   ,-- Mongolemys_elegans
                                    `--1|   |   `--1--- Platysternon_megacephalum
                                        |   |   ,-- Peltochelys_durlstonensis
                                        |   |   |   ,-- Adocus_beatus
                                        |   |   |--1|   ,-- Basilemys_variolosa
                                        |   |--1|   `--1--- Zangerlia_neimongolensis
                                        |   |   |       ,-- Carettochelys_insculpta
                                        |   |   |   ,--1--- Anosteira_ornata
                                        `--1|   `--2|   ,-- Lissemys_punctata
                                            |       `--6--- Apalone_spinifera
                                            |       ,-- Toxochelys_latiremis
                                            |       |   ,-- Sandownia_harrisi
                                            |   ,--1|   |   ,-- Chelonia_mydas
                                            |   |   `--1|   |-- Caretta_caretta
                                            |   |       `--1|   ,-- Dermochelys_coriacea
                                            |   |           `--1--- Mesodermochelys_undulatus
                                            `--1|       ,-- Protochelydra_zangerli
                                                |   ,--3|   ,-- Chelydra_serpentina
                                                |   |   `--2--- Macroclemys_temminckii
                                                `--2|   ,-- Emarginachelys_cretacea
                                                    |   |   ,-- Hoplochelys_crassa
                                                    `--2|   |   ,-- Dermatemys_mawii
                                                        `--1+--1--- Baptemys_wyomingensis
                                                            |   ,-- Staurotypus_triporcatus
                                                            `--4|   ,-- Kinosternon_flavescens
                                                                `--8--- Sternotherus_odoratus
